# Supplementary material for: Causal association between circulating Klotho levels and B-cell lymphoma: A 2-sample Mendelian randomization study
Source: Medicine (Baltimore). 2025 Oct 31;104(44):e44963. doi: 10.1097/MD.0000000000044963 (PMC12582691; doi:10.1097/MD.0000000000044963)
Supplement: Supplementary file 2 [file medi-104-e44963-s002.xlsx]

## Sheet: Diffuse large B-cell lymphoma
SNP	chr.exposure	pos.exposure	beta.exposure	se.exposure	pval.exposure	samplesize.exposure	id.exposure	effect_allele.exposure	other_allele.exposure	eaf.exposure	exposure	mr_keep.exposure	pval_origin.exposure	data_source.exposure	r2	F	chr	pos	beta.outcome	se.outcome	samplesize.outcome	pval.outcome	eaf.outcome	effect_allele.outcome	other_allele.outcome	outcome	id.outcome	originalname.outcome	outcome.deprecated	mr_keep.outcome	data_source.outcome
rs881301	8	38332318	-0.1177	0.0205	9.76e-09	4675	ebi-a-GCST90091247	C	T	0.4105	circulating alpha-Klotho measurement	TRUE	reported	igd	0.00700184	32.9503	8	38332318	-0.1155	0.0994	174275	0.245	0.4338	C	T	Diffuse large B-cell lymphoma	finn-b-C3_DLBCL_EXALLC	Diffuse large B-cell lymphoma (all cancers excluded)	Diffuse large B-cell lymphoma (all cancers excluded) || ||	TRUE	igd
rs8176747	9	136131315	0.407	0.0395	6.65e-25	4675	ebi-a-GCST90091247	G	C	0.0717	circulating alpha-Klotho measurement	TRUE	reported	igd	0.0222055	106.123	9	136131315	-0.2334	0.1449	174275	0.1074	0.1318	G	C	Diffuse large B-cell lymphoma	finn-b-C3_DLBCL_EXALLC	Diffuse large B-cell lymphoma (all cancers excluded)	Diffuse large B-cell lymphoma (all cancers excluded) || ||	TRUE	igd
rs1056008	12	662838	0.1812	0.0232	6.32e-15	4675	ebi-a-GCST90091247	C	T	0.2688	circulating alpha-Klotho measurement	TRUE	reported	igd	0.0128804	60.9754	12	662838	0.1465	0.1145	174275	0.2008	0.2416	C	T	Diffuse large B-cell lymphoma	finn-b-C3_DLBCL_EXALLC	Diffuse large B-cell lymphoma (all cancers excluded)	Diffuse large B-cell lymphoma (all cancers excluded) || ||	TRUE	igd
rs7333961	13	33533269	-0.3198	0.0494	9.37e-11	4675	ebi-a-GCST90091247	A	G	0.0465	circulating alpha-Klotho measurement	TRUE	reported	igd	0.00888476	41.8907	13	33533269	-0.1034	0.1723	174275	0.5485	0.09536	A	G	Diffuse large B-cell lymphoma	finn-b-C3_DLBCL_EXALLC	Diffuse large B-cell lymphoma (all cancers excluded)	Diffuse large B-cell lymphoma (all cancers excluded) || ||	TRUE	igd
rs12607664	18	24693221	0.2355	0.0217	1.55e-27	4675	ebi-a-GCST90091247	T	G	0.3172	circulating alpha-Klotho measurement	TRUE	reported	igd	0.024574	117.727	18	24693221	-0.0621	0.1143	174275	0.5869	0.2473	T	G	Diffuse large B-cell lymphoma	finn-b-C3_DLBCL_EXALLC	Diffuse large B-cell lymphoma (all cancers excluded)	Diffuse large B-cell lymphoma (all cancers excluded) || ||	TRUE	igd

## Sheet: Follicular lymphoma
SNP	chr.exposure	pos.exposure	beta.exposure	se.exposure	pval.exposure	samplesize.exposure	id.exposure	effect_allele.exposure	other_allele.exposure	eaf.exposure	exposure	mr_keep.exposure	pval_origin.exposure	data_source.exposure	r2	F	chr	pos	beta.outcome	se.outcome	samplesize.outcome	pval.outcome	eaf.outcome	effect_allele.outcome	other_allele.outcome	outcome	id.outcome	originalname.outcome	outcome.deprecated	mr_keep.outcome	data_source.outcome
rs881301	8	38332318	-0.1177	0.0205	9.76e-09	4675	ebi-a-GCST90091247	C	T	0.4105	circulating alpha-Klotho measurement	TRUE	reported	igd	0.00700184	32.9503	8	38332318	-0.0876	0.0627	181278	0.1625	0.434	C	T	Follicular lymphoma	finn-b-CD2_FOLLICULAR_LYMPHOMA_EXALLC	Follicular lymphoma (all cancers excluded)	Follicular lymphoma (all cancers excluded) || ||	TRUE	igd
rs8176747	9	136131315	0.407	0.0395	6.65e-25	4675	ebi-a-GCST90091247	G	C	0.0717	circulating alpha-Klotho measurement	TRUE	reported	igd	0.0222055	106.123	9	136131315	-0.0746	0.0915	181278	0.4147	0.1319	G	C	Follicular lymphoma	finn-b-CD2_FOLLICULAR_LYMPHOMA_EXALLC	Follicular lymphoma (all cancers excluded)	Follicular lymphoma (all cancers excluded) || ||	TRUE	igd
rs1056008	12	662838	0.1812	0.0232	6.32e-15	4675	ebi-a-GCST90091247	C	T	0.2688	circulating alpha-Klotho measurement	TRUE	reported	igd	0.0128804	60.9754	12	662838	0.1511	0.0724	181278	0.0370297	0.2418	C	T	Follicular lymphoma	finn-b-CD2_FOLLICULAR_LYMPHOMA_EXALLC	Follicular lymphoma (all cancers excluded)	Follicular lymphoma (all cancers excluded) || ||	TRUE	igd
rs7333961	13	33533269	-0.3198	0.0494	9.37e-11	4675	ebi-a-GCST90091247	A	G	0.0465	circulating alpha-Klotho measurement	TRUE	reported	igd	0.00888476	41.8907	13	33533269	-0.0125	0.1073	181278	0.9071	0.09559	A	G	Follicular lymphoma	finn-b-CD2_FOLLICULAR_LYMPHOMA_EXALLC	Follicular lymphoma (all cancers excluded)	Follicular lymphoma (all cancers excluded) || ||	TRUE	igd
rs12607664	18	24693221	0.2355	0.0217	1.55e-27	4675	ebi-a-GCST90091247	T	G	0.3172	circulating alpha-Klotho measurement	TRUE	reported	igd	0.024574	117.727	18	24693221	-0.0751	0.0722	181278	0.2979	0.2469	T	G	Follicular lymphoma	finn-b-CD2_FOLLICULAR_LYMPHOMA_EXALLC	Follicular lymphoma (all cancers excluded)	Follicular lymphoma (all cancers excluded) || ||	TRUE	igd

## Sheet: Hodgkin lymphoma
SNP	chr.exposure	pos.exposure	beta.exposure	se.exposure	pval.exposure	samplesize.exposure	id.exposure	effect_allele.exposure	other_allele.exposure	eaf.exposure	exposure	mr_keep.exposure	pval_origin.exposure	data_source.exposure	r2	F	chr.outcome	pos.outcome	other_allele.outcome	effect_allele.outcome	pval.outcome	beta.outcome	se.outcome	eaf.outcome	outcome	mr_keep.outcome	pval_origin.outcome	id.outcome	data_source.outcome	samplesize.outcome
rs881301	8	38332318	-0.1177	0.0205	9.76293e-09	4675	ebi-a-GCST90091247	C	T	0.4105	circulating alpha-Klotho measurement	TRUE	reported	igd	0.00700184	32.9503	8	38474800	T	C	0.757502	-0.015225	0.0493101	0.433817	Hodgkin lymphoma (controls excluding all cancers)	TRUE	reported	dtURNm	textfile	325496
rs8176747	9	136131315	0.407	0.0395	6.64814e-25	4675	ebi-a-GCST90091247	G	C	0.0717	circulating alpha-Klotho measurement	TRUE	reported	igd	0.0222055	106.123	9	133255928	C	G	0.0103834	0.17491	0.0682499	0.131922	Hodgkin lymphoma (controls excluding all cancers)	TRUE	reported	dtURNm	textfile	325496
rs1056008	12	662838	0.1812	0.0232	6.32121e-15	4675	ebi-a-GCST90091247	C	T	0.2688	circulating alpha-Klotho measurement	TRUE	reported	igd	0.0128804	60.9754	12	553672	T	C	0.35822	-0.0524105	0.0570447	0.240591	Hodgkin lymphoma (controls excluding all cancers)	TRUE	reported	dtURNm	textfile	325496
rs7333961	13	33533269	-0.3198	0.0494	9.37346e-11	4675	ebi-a-GCST90091247	A	G	0.0465	circulating alpha-Klotho measurement	TRUE	reported	igd	0.00888476	41.8907	13	32959131	G	A	0.749727	-0.0266626	0.0835817	0.0955137	Hodgkin lymphoma (controls excluding all cancers)	TRUE	reported	dtURNm	textfile	325496
rs12607664	18	24693221	0.2355	0.0217	1.54989e-27	4675	ebi-a-GCST90091247	T	G	0.3172	circulating alpha-Klotho measurement	TRUE	reported	igd	0.024574	117.727	18	27113257	G	T	0.730552	0.0194271	0.0564098	0.246866	Hodgkin lymphoma (controls excluding all cancers)	TRUE	reported	dtURNm	textfile	325496

## Sheet: Lymphoid leukaemia
SNP	chr.exposure	pos.exposure	beta.exposure	se.exposure	pval.exposure	samplesize.exposure	id.exposure	effect_allele.exposure	other_allele.exposure	eaf.exposure	exposure	mr_keep.exposure	pval_origin.exposure	data_source.exposure	r2	F	chr	pos	beta.outcome	se.outcome	samplesize.outcome	pval.outcome	eaf.outcome	effect_allele.outcome	other_allele.outcome	outcome	id.outcome	originalname.outcome	outcome.deprecated	mr_keep.outcome	data_source.outcome
rs881301	8	38332318	-0.1177	0.0205	9.76293e-09	4675	ebi-a-GCST90091247	C	T	0.4105	circulating alpha-Klotho measurement	TRUE	reported	igd	0.00700184	32.9503	8	38332318	0.0156	0.0559	218792	0.7795	0.4338	C	T	Lymphoid leukaemia	finn-b-CD2_LYMPHOID_LEUKAEMIA	Lymphoid leukaemia	Lymphoid leukaemia || ||	TRUE	igd
rs8176747	9	136131315	0.407	0.0395	6.64814e-25	4675	ebi-a-GCST90091247	G	C	0.0717	circulating alpha-Klotho measurement	TRUE	reported	igd	0.0222055	106.123	9	136131315	0.0257	0.0817	218792	0.7527	0.1322	G	C	Lymphoid leukaemia	finn-b-CD2_LYMPHOID_LEUKAEMIA	Lymphoid leukaemia	Lymphoid leukaemia || ||	TRUE	igd
rs1056008	12	662838	0.1812	0.0232	6.32121e-15	4675	ebi-a-GCST90091247	C	T	0.2688	circulating alpha-Klotho measurement	TRUE	reported	igd	0.0128804	60.9754	12	662838	0.0276	0.0645	218792	0.6692	0.2423	C	T	Lymphoid leukaemia	finn-b-CD2_LYMPHOID_LEUKAEMIA	Lymphoid leukaemia	Lymphoid leukaemia || ||	TRUE	igd
rs7333961	13	33533269	-0.3198	0.0494	9.37346e-11	4675	ebi-a-GCST90091247	A	G	0.0465	circulating alpha-Klotho measurement	TRUE	reported	igd	0.00888476	41.8907	13	33533269	-0.0968	0.0956	218792	0.3112	0.09531	A	G	Lymphoid leukaemia	finn-b-CD2_LYMPHOID_LEUKAEMIA	Lymphoid leukaemia	Lymphoid leukaemia || ||	TRUE	igd
rs12607664	18	24693221	0.2355	0.0217	1.54989e-27	4675	ebi-a-GCST90091247	T	G	0.3172	circulating alpha-Klotho measurement	TRUE	reported	igd	0.024574	117.727	18	24693221	0.1343	0.0641	218792	0.0361202	0.2472	T	G	Lymphoid leukaemia	finn-b-CD2_LYMPHOID_LEUKAEMIA	Lymphoid leukaemia	Lymphoid leukaemia || ||	TRUE	igd

## Sheet: Mantle cell lymphoma
SNP	chr.exposure	pos.exposure	beta.exposure	se.exposure	pval.exposure	samplesize.exposure	id.exposure	effect_allele.exposure	other_allele.exposure	eaf.exposure	exposure	mr_keep.exposure	pval_origin.exposure	data_source.exposure	r2	F	chr.outcome	pos.outcome	other_allele.outcome	effect_allele.outcome	pval.outcome	beta.outcome	se.outcome	eaf.outcome	outcome	mr_keep.outcome	pval_origin.outcome	id.outcome	data_source.outcome	samplesize.outcome
rs881301	8	38332318	-0.1177	0.0205	9.76293e-09	4675	ebi-a-GCST90091247	C	T	0.4105	circulating alpha-Klotho measurement	TRUE	reported	igd	0.00700184	32.9503	8	38474800	T	C	0.496574	-0.0673326	0.0990345	0.433721	Mantle cell lymphoma	TRUE	reported	XJZMFY	textfile	314403
rs8176747	9	136131315	0.407	0.0395	6.64814e-25	4675	ebi-a-GCST90091247	G	C	0.0717	circulating alpha-Klotho measurement	TRUE	reported	igd	0.0222055	106.123	9	133255928	C	G	0.386367	0.125728	0.145145	0.131945	Mantle cell lymphoma	TRUE	reported	XJZMFY	textfile	314403
rs1056008	12	662838	0.1812	0.0232	6.32121e-15	4675	ebi-a-GCST90091247	C	T	0.2688	circulating alpha-Klotho measurement	TRUE	reported	igd	0.0128804	60.9754	12	553672	T	C	0.171711	0.156121	0.11423	0.240578	Mantle cell lymphoma	TRUE	reported	XJZMFY	textfile	314403
rs7333961	13	33533269	-0.3198	0.0494	9.37346e-11	4675	ebi-a-GCST90091247	A	G	0.0465	circulating alpha-Klotho measurement	TRUE	reported	igd	0.00888476	41.8907	13	32959131	G	A	0.269127	0.186824	0.16906	0.0955412	Mantle cell lymphoma	TRUE	reported	XJZMFY	textfile	314403
rs12607664	18	24693221	0.2355	0.0217	1.54989e-27	4675	ebi-a-GCST90091247	T	G	0.3172	circulating alpha-Klotho measurement	TRUE	reported	igd	0.024574	117.727	18	27113257	G	T	0.887264	-0.0160431	0.113165	0.247004	Mantle cell lymphoma	TRUE	reported	XJZMFY	textfile	314403

## Sheet: Other
SNP	chr.exposure	pos.exposure	beta.exposure	se.exposure	pval.exposure	samplesize.exposure	id.exposure	effect_allele.exposure	other_allele.exposure	eaf.exposure	exposure	mr_keep.exposure	pval_origin.exposure	data_source.exposure	r2	F	chr	pos	beta.outcome	se.outcome	samplesize.outcome	pval.outcome	eaf.outcome	effect_allele.outcome	other_allele.outcome	outcome	id.outcome	originalname.outcome	outcome.deprecated	mr_keep.outcome	data_source.outcome
rs881301	8	38332318	-0.1177	0.0205	9.76e-09	4675	ebi-a-GCST90091247	C	T	0.4105	circulating alpha-Klotho measurement	TRUE	reported	igd	0.00700184	32.9503	8	38332318	-0.0994	0.0621	181289	0.1093	0.434	C	T	Other and unspecified types of non-Hodgkin lymphoma	finn-b-CD2_NONHODGKIN_NAS_EXALLC	Other and unspecified types of non-Hodgkin lymphoma (all cancers excluded)	Other and unspecified types of non-Hodgkin lymphoma (all cancers excluded) || ||	TRUE	igd
rs8176747	9	136131315	0.407	0.0395	6.65e-25	4675	ebi-a-GCST90091247	G	C	0.0717	circulating alpha-Klotho measurement	TRUE	reported	igd	0.0222055	106.123	9	136131315	0.0175	0.0906	181289	0.8469	0.1319	G	C	Other and unspecified types of non-Hodgkin lymphoma	finn-b-CD2_NONHODGKIN_NAS_EXALLC	Other and unspecified types of non-Hodgkin lymphoma (all cancers excluded)	Other and unspecified types of non-Hodgkin lymphoma (all cancers excluded) || ||	TRUE	igd
rs1056008	12	662838	0.1812	0.0232	6.32e-15	4675	ebi-a-GCST90091247	C	T	0.2688	circulating alpha-Klotho measurement	TRUE	reported	igd	0.0128804	60.9754	12	662838	-0.0223	0.0716	181289	0.7556	0.2417	C	T	Other and unspecified types of non-Hodgkin lymphoma	finn-b-CD2_NONHODGKIN_NAS_EXALLC	Other and unspecified types of non-Hodgkin lymphoma (all cancers excluded)	Other and unspecified types of non-Hodgkin lymphoma (all cancers excluded) || ||	TRUE	igd
rs7333961	13	33533269	-0.3198	0.0494	9.37e-11	4675	ebi-a-GCST90091247	A	G	0.0465	circulating alpha-Klotho measurement	TRUE	reported	igd	0.00888476	41.8907	13	33533269	0.0747	0.1067	181289	0.484	0.09561	A	G	Other and unspecified types of non-Hodgkin lymphoma	finn-b-CD2_NONHODGKIN_NAS_EXALLC	Other and unspecified types of non-Hodgkin lymphoma (all cancers excluded)	Other and unspecified types of non-Hodgkin lymphoma (all cancers excluded) || ||	TRUE	igd
rs12607664	18	24693221	0.2355	0.0217	1.55e-27	4675	ebi-a-GCST90091247	T	G	0.3172	circulating alpha-Klotho measurement	TRUE	reported	igd	0.024574	117.727	18	24693221	-0.028	0.0715	181289	0.6955	0.247	T	G	Other and unspecified types of non-Hodgkin lymphoma	finn-b-CD2_NONHODGKIN_NAS_EXALLC	Other and unspecified types of non-Hodgkin lymphoma (all cancers excluded)	Other and unspecified types of non-Hodgkin lymphoma (all cancers excluded) || ||	TRUE	igd
